# Supplementary material for: Host-mediated microbiome engineering (HMME) of drought tolerance in the wheat rhizosphere
Source: PLoS One. 2019 Dec 4;14(12):e0225933. doi: 10.1371/journal.pone.0225933 (PMC6892483; doi:10.1371/journal.pone.0225933)
Supplement: S1 Table — Over the ten-day drying period, water loss was measured from the different soils including rhizosphere inoculum from the 6 round of HMME diluted to 10−1, 10−2, 10−3 by non-autoclaved potting mix and the control potting mix receiving no HMME inoculum. (XLSX) [file pone.0225933.s001.xlsx]

## Sheet: Supplementary Table S1
S1 Table. Water loss over time
Treatment	Rep	Days of dyring period	Weight of a pot (g)	Percent water loss
control	1	Day 0	266.8	0
control	2	Day 0	296.28	0
control	3	Day 0	282	0
control	4	Day 0	279.99	0
control	5	Day 0	292.76	0
control	6	Day 0	279.29	0
control	7	Day 0	290.28	0
control	8	Day 0	280.63	0
control	9	Day 0	265.51	0
control	1	Day 2	218.74	18.0135
control	2	Day 2	243.49	17.8176
control	3	Day 2	237.66	15.7234
control	4	Day 2	238.83	14.7005
control	5	Day 2	257.44	12.0645
control	6	Day 2	254.38	8.91904
control	7	Day 2	243.23	16.2085
control	8	Day 2	230.67	17.8028
control	9	Day 2	218.9	17.5549
control	1	Day 4	136.66	48.7781
control	2	Day 4	164.81	44.3736
control	3	Day 4	183.52	34.922
control	4	Day 4	197.79	29.3582
control	5	Day 4	220.97	24.5218
control	6	Day 4	216.22	22.5823
control	7	Day 4	191.93	33.8811
control	8	Day 4	143.28	48.9434
control	9	Day 4	146.64	44.7704
control	1	Day 6	120.84	54.7076
control	2	Day 6	143.32	51.6268
control	3	Day 6	155.45	44.8759
control	4	Day 6	171.78	38.6478
control	5	Day 6	192.12	34.3763
control	6	Day 6	188.54	32.4931
control	7	Day 6	167.77	42.2041
control	8	Day 6	128.76	54.1175
control	9	Day 6	129.63	51.177
control	1	Day 8	104.21	60.9408
control	2	Day 8	123.02	58.4785
control	3	Day 8	127.95	54.6277
control	4	Day 8	131.02	53.2055
control	5	Day 8	142.31	51.3902
control	6	Day 8	139.95	49.8908
control	7	Day 8	140.56	51.5778
control	8	Day 8	110.81	60.5138
control	9	Day 8	112.13	57.7681
control	1	Day 10	81.11	69.599
control	2	Day 10	96.65	67.3788
control	3	Day 10	97.44	65.4468
control	4	Day 10	86.66	69.0489
control	5	Day 10	108.9	62.8023
control	6	Day 10	104.5	62.5837
control	7	Day 10	107.73	62.8876
control	8	Day 10	86.7	69.1052
control	9	Day 10	87.97	66.8675
10^-2	1	Day 0	300.04	0
10^-2	2	Day 0	281.05	0
10^-2	3	Day 0	274.89	0
10^-2	4	Day 0	277.94	0
10^-2	5	Day 0	276.51	0
10^-2	6	Day 0	265.42	0
10^-2	7	Day 0	246.72	0
10^-2	8	Day 0	285.41	0
10^-2	9	Day 0	260.95	0
10^-2	10	Day 0	291.31	0
10^-2	1	Day 2	266.66	11.1252
10^-2	2	Day 2	247.15	12.0619
10^-2	3	Day 2	242.94	11.6228
10^-2	4	Day 2	227.53	18.137
10^-2	5	Day 2	208.57	24.5705
10^-2	6	Day 2	235.97	11.0956
10^-2	7	Day 2	180.41	26.8766
10^-2	8	Day 2	246.85	13.5104
10^-2	9	Day 2	231.44	11.3087
10^-2	10	Day 2	256.21	12.049
10^-2	1	Day 4	217.65	27.4597
10^-2	2	Day 4	213.26	24.1203
10^-2	3	Day 4	208.63	24.1042
10^-2	4	Day 4	200.23	27.9593
10^-2	5	Day 4	174.85	36.7654
10^-2	6	Day 4	200.25	24.5535
10^-2	7	Day 4	150.69	38.9227
10^-2	8	Day 4	213.91	25.0517
10^-2	9	Day 4	199.28	23.6329
10^-2	10	Day 4	213.13	26.8374
10^-2	1	Day 6	176.81	41.0712
10^-2	2	Day 6	168.96	39.8826
10^-2	3	Day 6	158.28	42.4206
10^-2	4	Day 6	148.55	46.5532
10^-2	5	Day 6	141.7	48.7541
10^-2	6	Day 6	140.27	47.1517
10^-2	7	Day 6	115.16	53.3236
10^-2	8	Day 6	135.9	52.3843
10^-2	9	Day 6	160.27	38.5821
10^-2	10	Day 6	179.26	38.4642
10^-2	1	Day 8	148.45	50.5233
10^-2	2	Day 8	141.45	49.6709
10^-2	3	Day 8	132.11	51.9408
10^-2	4	Day 8	126.2	54.5945
10^-2	5	Day 8	121.92	55.9076
10^-2	6	Day 8	117.45	55.7494
10^-2	7	Day 8	98.05	60.2586
10^-2	8	Day 8	124.86	56.2524
10^-2	9	Day 8	128.47	50.7683
10^-2	10	Day 8	142.65	51.0315
10^-2	1	Day 10	113.74	62.0917
10^-2	2	Day 10	105.87	62.3305
10^-2	3	Day 10	100.61	63.3999
10^-2	4	Day 10	95.83	65.5213
10^-2	5	Day 10	95.46	65.4768
10^-2	6	Day 10	89.7	66.2045
10^-2	7	Day 10	74.49	69.8079
10^-2	8	Day 10	95.1	66.6795
10^-2	9	Day 10	93.08	64.3303
10^-2	10	Day 10	109.06	62.5622
10^-3	1	Day 0	286.8	0
10^-3	2	Day 0	314.89	0
10^-3	3	Day 0	299.6	0
10^-3	4	Day 0	275.77	0
10^-3	5	Day 0	280.31	0
10^-3	6	Day 0	288.61	0
10^-3	7	Day 0	269.55	0
10^-3	8	Day 0	281.05	0
10^-3	9	Day 0	281.63	0
10^-3	10	Day 0	280.82	0
10^-3	1	Day 2	270.63	5.63808
10^-3	2	Day 2	289.21	8.15523
10^-3	3	Day 2	267.26	10.7944
10^-3	4	Day 2	255.87	7.21616
10^-3	5	Day 2	272.7	2.71485
10^-3	6	Day 2	274.07	5.03794
10^-3	7	Day 2	251.81	6.58134
10^-3	8	Day 2	255.94	8.93435
10^-3	9	Day 2	274	2.70923
10^-3	10	Day 2	278.74	0.740688
10^-3	1	Day 4	224.43	21.7469
10^-3	2	Day 4	211.91	32.7035
10^-3	3	Day 4	205.2	31.5087
10^-3	4	Day 4	216.1	21.6376
10^-3	5	Day 4	226.08	19.3464
10^-3	6	Day 4	230.21	20.2349
10^-3	7	Day 4	211.56	21.5136
10^-3	8	Day 4	201.57	28.2797
10^-3	9	Day 4	159.35	43.4187
10^-3	10	Day 4	165.1	41.2079
10^-3	1	Day 6	190.15	33.6994
10^-3	2	Day 6	179.94	42.8562
10^-3	3	Day 6	171.97	42.6001
10^-3	4	Day 6	185.61	32.6939
10^-3	5	Day 6	193.44	30.9907
10^-3	6	Day 6	187.24	35.1235
10^-3	7	Day 6	166.46	38.2452
10^-3	8	Day 6	159.19	43.3588
10^-3	9	Day 6	167.47	40.5355
10^-3	10	Day 6	142.41	49.2878
10^-3	1	Day 8	148.4	48.2566
10^-3	2	Day 8	146.2	53.5711
10^-3	3	Day 8	141.53	52.7603
10^-3	4	Day 8	147.65	46.459
10^-3	5	Day 8	151.56	45.9313
10^-3	6	Day 8	146.64	49.1909
10^-3	7	Day 8	130.78	51.4821
10^-3	8	Day 8	116.41	58.5803
10^-3	9	Day 8	124.92	55.6439
10^-3	10	Day 8	115.65	58.817
10^-3	1	Day 10	99.78	65.2092
10^-3	2	Day 10	112.15	64.3844
10^-3	3	Day 10	109.51	63.4479
10^-3	4	Day 10	114.21	58.5851
10^-3	5	Day 10	110.81	60.4688
10^-3	6	Day 10	113.53	60.6632
10^-3	7	Day 10	101.72	62.263
10^-3	8	Day 10	99.13	64.7287
10^-3	9	Day 10	88.31	68.6433
10^-3	10	Day 10	94.36	66.3984
10^-1	1	Day 0	293.29	0
10^-1	2	Day 0	290.28	0
10^-1	3	Day 0	305.43	0
10^-1	4	Day 0	293.89	0
10^-1	5	Day 0	292.17	0
10^-1	6	Day 0	288.12	0
10^-1	7	Day 0	267.3	0
10^-1	8	Day 0	301.22	0
10^-1	9	Day 0	281.89	0
10^-1	10	Day 0	272.55	0
10^-1	11	Day 0	299.18	0
10^-1	12	Day 0	269.72	0
10^-1	13	Day 0	273.11	0
10^-1	14	Day 0	293.25	0
10^-1	15	Day 0	254.44	0
10^-1	16	Day 0	291.26	0
10^-1	17	Day 0	298.73	0
10^-1	18	Day 0	298.67	0
10^-1	19	Day 0	313.1	0
10^-1	20	Day 0	309.18	0
10^-1	21	Day 0	306	0
10^-1	22	Day 0	263.25	0
10^-1	23	Day 0	294	0
10^-1	24	Day 0	296.79	0
10^-1	25	Day 0	281.76	0
10^-1	26	Day 0	293.2	0
10^-1	27	Day 0	298.58	0
10^-1	28	Day 0	300.85	0
10^-1	29	Day 0	308	0
10^-1	30	Day 0	283.22	0
10^-1	31	Day 0	293.28	0
10^-1	32	Day 0	308.11	0
10^-1	33	Day 0	322.41	0
10^-1	34	Day 0	303.41	0
10^-1	35	Day 0	287.27	0
10^-1	36	Day 0	289.46	0
10^-1	37	Day 0	308.87	0
10^-1	38	Day 0	305.97	0
10^-1	39	Day 0	306.79	0
10^-1	40	Day 0	283.4	0
10^-1	41	Day 0	307.72	0
10^-1	42	Day 0	285.99	0
10^-1	43	Day 0	296.27	0
10^-1	44	Day 0	306.06	0
10^-1	45	Day 0	307.26	0
10^-1	1	Day 2	266.32	9.19568
10^-1	2	Day 2	258.53	10.9377
10^-1	3	Day 2	279.29	8.55843
10^-1	4	Day 2	266.03	9.47974
10^-1	5	Day 2	265.56	9.10771
10^-1	6	Day 2	260.67	9.52728
10^-1	7	Day 2	247.61	7.36626
10^-1	8	Day 2	269.63	10.4874
10^-1	9	Day 2	265.98	5.64405
10^-1	10	Day 2	249.22	8.5599
10^-1	11	Day 2	278.34	6.96571
10^-1	12	Day 2	259.7	3.71496
10^-1	13	Day 2	254.56	6.79214
10^-1	14	Day 2	277.01	5.53794
10^-1	15	Day 2	237.51	6.65383
10^-1	16	Day 2	249.39	14.3755
10^-1	17	Day 2	235.79	21.0692
10^-1	18	Day 2	264.28	11.5144
10^-1	19	Day 2	262.85	16.0492
10^-1	20	Day 2	280.55	9.25998
10^-1	21	Day 2	250.49	18.1405
10^-1	22	Day 2	238.8	9.28775
10^-1	23	Day 2	223.06	24.1293
10^-1	24	Day 2	267.76	9.78133
10^-1	25	Day 2	206.9	26.5687
10^-1	26	Day 2	256.99	12.3499
10^-1	27	Day 2	273.19	8.50358
10^-1	28	Day 2	243.62	19.0228
10^-1	29	Day 2	277.4	9.93506
10^-1	30	Day 2	256.54	9.42024
10^-1	31	Day 2	261.04	10.9929
10^-1	32	Day 2	281.37	8.67872
10^-1	33	Day 2	306.76	4.85407
10^-1	34	Day 2	283.34	6.61481
10^-1	35	Day 2	265	7.75229
10^-1	36	Day 2	286.96	0.863677
10^-1	37	Day 2	286.43	7.26519
10^-1	38	Day 2	284.47	7.02683
10^-1	39	Day 2	287.85	6.1736
10^-1	40	Day 2	263.46	7.03599
10^-1	41	Day 2	271.7	11.7054
10^-1	42	Day 2	259.02	9.4304
10^-1	43	Day 2	268.89	9.24157
10^-1	44	Day 2	273.59	10.609
10^-1	45	Day 2	268.97	12.4618
10^-1	1	Day 4	223.92	23.6524
10^-1	2	Day 4	215.08	25.906
10^-1	3	Day 4	232.6	23.8451
10^-1	4	Day 4	206.47	29.7458
10^-1	5	Day 4	228.13	21.9187
10^-1	6	Day 4	212.46	26.2599
10^-1	7	Day 4	180.63	32.4242
10^-1	8	Day 4	234.33	22.2064
10^-1	9	Day 4	213.97	24.0945
10^-1	10	Day 4	189.75	30.3797
10^-1	11	Day 4	245.21	18.0393
10^-1	12	Day 4	229.77	14.8117
10^-1	13	Day 4	216.35	20.7828
10^-1	14	Day 4	249.41	14.9497
10^-1	15	Day 4	208.18	18.1811
10^-1	16	Day 4	209.88	27.9407
10^-1	17	Day 4	205.83	31.0983
10^-1	18	Day 4	235.45	21.1672
10^-1	19	Day 4	224.78	28.2082
10^-1	20	Day 4	254.08	17.8213
10^-1	21	Day 4	226.53	25.9706
10^-1	22	Day 4	206.18	21.679
10^-1	23	Day 4	201.2	31.5646
10^-1	24	Day 4	245.22	17.3759
10^-1	25	Day 4	177.19	37.1131
10^-1	26	Day 4	237.89	18.8643
10^-1	27	Day 4	240.82	19.3449
10^-1	28	Day 4	221	26.5415
10^-1	29	Day 4	249.92	18.8571
10^-1	30	Day 4	221.22	21.8911
10^-1	31	Day 4	224.09	23.5918
10^-1	32	Day 4	245.53	20.3109
10^-1	33	Day 4	270.63	16.0603
10^-1	34	Day 4	255.4	15.8235
10^-1	35	Day 4	235.84	17.903
10^-1	36	Day 4	255.17	11.8462
10^-1	37	Day 4	260.79	15.5664
10^-1	38	Day 4	247.11	19.2372
10^-1	39	Day 4	254.53	17.0345
10^-1	40	Day 4	237.13	16.3267
10^-1	41	Day 4	250.69	18.5331
10^-1	42	Day 4	230.85	19.2804
10^-1	43	Day 4	242.33	18.2064
10^-1	44	Day 4	243.08	20.5777
10^-1	45	Day 4	228.23	25.7209
10^-1	1	Day 6	170.09	42.0062
10^-1	2	Day 6	153.68	47.058
10^-1	3	Day 6	178.05	41.7051
10^-1	4	Day 6	162.53	44.697
10^-1	5	Day 6	166.7	42.9442
10^-1	6	Day 6	162.9	43.4611
10^-1	7	Day 6	150.14	43.8309
10^-1	8	Day 6	196.96	34.6126
10^-1	9	Day 6	183.05	35.0633
10^-1	10	Day 6	164.12	39.7835
10^-1	11	Day 6	212.84	28.8589
10^-1	12	Day 6	197.65	26.7203
10^-1	13	Day 6	189.23	30.7129
10^-1	14	Day 6	215.1	26.6496
10^-1	15	Day 6	169.68	33.3124
10^-1	16	Day 6	159.5	45.2379
10^-1	17	Day 6	156.34	47.6651
10^-1	18	Day 6	183.64	38.5141
10^-1	19	Day 6	170.68	45.4871
10^-1	20	Day 6	185.56	39.9832
10^-1	21	Day 6	169.98	44.451
10^-1	22	Day 6	177.67	32.509
10^-1	23	Day 6	171.26	41.7483
10^-1	24	Day 6	191.24	35.5639
10^-1	25	Day 6	150.12	46.7206
10^-1	26	Day 6	203.82	30.4843
10^-1	27	Day 6	203.94	31.6967
10^-1	28	Day 6	194.48	35.3565
10^-1	29	Day 6	215.56	30.013
10^-1	30	Day 6	188.7	33.3733
10^-1	31	Day 6	193.36	34.0698
10^-1	32	Day 6	120.03	61.0431
10^-1	33	Day 6	232.83	27.7845
10^-1	34	Day 6	227.01	25.1804
10^-1	35	Day 6	205.43	28.4889
10^-1	36	Day 6	223.66	22.732
10^-1	37	Day 6	206.61	33.1078
10^-1	38	Day 6	209.87	31.4083
10^-1	39	Day 6	231.31	24.6031
10^-1	40	Day 6	181.66	35.8998
10^-1	41	Day 6	191.82	37.6641
10^-1	42	Day 6	166.6	41.7462
10^-1	43	Day 6	174.41	41.1314
10^-1	44	Day 6	185.42	39.4171
10^-1	45	Day 6	187.81	38.8759
10^-1	1	Day 8	141.36	51.802
10^-1	2	Day 8	126.19	56.5282
10^-1	3	Day 8	147.73	51.6321
10^-1	4	Day 8	140.95	52.0399
10^-1	5	Day 8	135.6	53.5887
10^-1	6	Day 8	136.7	52.5545
10^-1	7	Day 8	124.4	53.4605
10^-1	8	Day 8	157.98	47.5533
10^-1	9	Day 8	147.7	47.6037
10^-1	10	Day 8	134.83	50.5302
10^-1	11	Day 8	169.08	43.4855
10^-1	12	Day 8	156.7	41.9027
10^-1	13	Day 8	154.21	43.5356
10^-1	14	Day 8	172.88	41.0469
10^-1	15	Day 8	131.93	48.1489
10^-1	16	Day 8	128.59	55.8504
10^-1	17	Day 8	133.92	55.1702
10^-1	18	Day 8	156.49	47.6044
10^-1	19	Day 8	144.55	53.8326
10^-1	20	Day 8	157.54	49.0459
10^-1	21	Day 8	147.08	51.9346
10^-1	22	Day 8	142.67	45.8044
10^-1	23	Day 8	142.99	51.3639
10^-1	24	Day 8	153.91	48.1418
10^-1	25	Day 8	165.2	41.3685
10^-1	26	Day 8	153.83	47.5341
10^-1	27	Day 8	156.61	47.5484
10^-1	28	Day 8	141.26	53.0464
10^-1	29	Day 8	163.47	46.9253
10^-1	30	Day 8	151.54	46.4939
10^-1	31	Day 8	152.02	48.1656
10^-1	32	Day 8	180.85	41.3034
10^-1	33	Day 8	190.44	40.9324
10^-1	34	Day 8	190.2	37.3125
10^-1	35	Day 8	167.57	41.6681
10^-1	36	Day 8	189.31	34.5989
10^-1	37	Day 8	172.15	44.2646
10^-1	38	Day 8	177.87	41.8668
10^-1	39	Day 8	190.93	37.7652
10^-1	40	Day 8	138.59	51.0974
10^-1	41	Day 8	158.93	48.3524
10^-1	42	Day 8	136.75	52.1836
10^-1	43	Day 8	128.18	56.7354
10^-1	44	Day 8	147.59	51.7774
10^-1	45	Day 8	148.63	51.6273
10^-1	1	Day 10	105.97	63.8685
10^-1	2	Day 10	95.05	67.2558
10^-1	3	Day 10	120.85	60.4328
10^-1	4	Day 10	112.05	61.8735
10^-1	5	Day 10	105.07	64.0381
10^-1	6	Day 10	109.3	62.0644
10^-1	7	Day 10	93.12	65.1627
10^-1	8	Day 10	119.65	60.2782
10^-1	9	Day 10	115.37	59.0727
10^-1	10	Day 10	101.16	62.8839
10^-1	11	Day 10	127.14	57.5038
10^-1	12	Day 10	120.28	55.4056
10^-1	13	Day 10	110.35	59.595
10^-1	14	Day 10	128.27	56.2592
10^-1	15	Day 10	97.09	61.8417
10^-1	16	Day 10	102.67	64.7497
10^-1	17	Day 10	107.43	64.0378
10^-1	18	Day 10	124.35	58.3654
10^-1	19	Day 10	118.1	62.2804
10^-1	20	Day 10	128.95	58.2929
10^-1	21	Day 10	116.56	61.9085
10^-1	22	Day 10	109.25	58.4995
10^-1	23	Day 10	107.48	63.4422
10^-1	24	Day 10	115.99	60.9185
10^-1	25	Day 10	95.94	65.9497
10^-1	26	Day 10	114.33	61.0061
10^-1	27	Day 10	114.15	61.769
10^-1	28	Day 10	108.9	63.8026
10^-1	29	Day 10	116.76	62.0909
10^-1	30	Day 10	121.3	57.1711
10^-1	31	Day 10	112.66	61.5862
10^-1	32	Day 10	128.73	58.2195
10^-1	33	Day 10	137.98	57.2036
10^-1	34	Day 10	131.73	56.5835
10^-1	35	Day 10	121.42	57.7331
10^-1	36	Day 10	131.39	54.6086
10^-1	37	Day 10	134.15	56.5675
10^-1	38	Day 10	138.14	54.8518
10^-1	39	Day 10	146.33	52.3029
10^-1	40	Day 10	110.67	60.9492
10^-1	41	Day 10	113.08	63.2523
10^-1	42	Day 10	109.09	61.8553
10^-1	43	Day 10	103.46	65.0792
10^-1	44	Day 10	110.7	63.8306
10^-1	45	Day 10	111.74	63.6334
